# Supplementary material for: Uncoupling apical constriction from tissue invagination
Source: eLife. 2017 Mar 6;6:e22235. doi: 10.7554/eLife.22235 (PMC5338918; doi:10.7554/eLife.22235)
Supplement: Figure 1—source data 1. — DOI: http://dx.doi.org/10.7554/eLife.22235.004 [file elife-22235-fig1-data1.xlsx]

## Sheet: Sheet1
Figure 1–source data 1. SG cells quantified for apical area.
	WT				fkh H99	fkh H99 normalized
Stage	Before invagination	Clustered apical constriction	Beginning of invagination	Deep invagination	late st11	late st11
Total number of cells	1172	1584	695	779	1514	1514
25% Percentile	20.1	17.97	16.02	13.98	17.04	20.46
75% Percentile	30.83	29.27	30.37	29.17	25.32	30.4
Median	24.95	23.01	21.77	20.37	20.79	24.95
Mean	26.1	24.16	24.11	23.03	21.18	25.43
Std. Deviation	8.8	8.77	11.3	12.04	6.56	7.88
Std. Error	0.26	0.22	0.43	0.43	0.17	0.2
