# Supplementary material for: Uncoupling apical constriction from tissue invagination
Source: eLife. 2017 Mar 6;6:e22235. doi: 10.7554/eLife.22235 (PMC5338918; doi:10.7554/eLife.22235)
Supplement: Figure 2—source data 1. — DOI: http://dx.doi.org/10.7554/eLife.22235.006 [file elife-22235-fig2-data1.xlsx]

## Sheet: Sheet1
Figure 2–source data 1. Ratio of junctional to apicomedial myosin signals of the SG cells.
	number of SGs	number of cells	average ratio	standard error
Before invagination	5	26	14.5144	2.22348
Beginning of invagination	6	30	7.04117	1.65132
Deep invagination	3	59	3.72209	0.389014
fkh H99 (late st11)	7	35	13.8081	1.84159
t-test (Before vs Beginning of invagination)		0.00826
t-test (Before vs Deep invagination)		1.919e-09
t-test (Beginning of vs Deep invagination)		0.012
t-test (Before invagination vs fkh H99)		0.806
t-test (Beginning of invagination vs fkh H99)		0.009
t-test (Deep invagination vs fkh H99)		1.418e-09
