# Supplementary material for: Uncoupling apical constriction from tissue invagination
Source: eLife. 2017 Mar 6;6:e22235. doi: 10.7554/eLife.22235 (PMC5338918; doi:10.7554/eLife.22235)
Supplement: Figure 4—source data 1. — DOI: http://dx.doi.org/10.7554/eLife.22235.011 [file elife-22235-fig4-data1.xlsx]

## Sheet: Sheet1
Figure 4 – source data 1. SG cells quantified for apical area.
	fog
Stage	Deep invagination
Total number of cells	446
25% Percentile	15.02
75% Percentile	28.82
Median	21.39
Mean	23.93
Std. Deviation	13.11
Std. Error	0.62
