# Supplementary material for: Uncoupling apical constriction from tissue invagination
Source: eLife. 2017 Mar 6;6:e22235. doi: 10.7554/eLife.22235 (PMC5338918; doi:10.7554/eLife.22235)
Supplement: Figure 4—source data 2. — DOI: http://dx.doi.org/10.7554/eLife.22235.012 [file elife-22235-fig4-data2.xlsx]

## Sheet: Sheet1
Figure 4–source data 2. Distribution of SG cells along the A/P and D/V axis.
	cells with apical area of lower 10%	cells with apical area of lower 20%	cells with apical area of lower 30%
WT_std of distribution along the A/P axis	6.346	6.327	6.666
std	2.56	1.501	1.436
fog_std of distribution along the A/P axis	3.658	5.404	5.781
	2.429	1.588	1.455
t-test (WT vs fog_A/P axis)	2.429	1.588	1.455
	cells with apical area of lower 10%	cells with apical area of lower 20%	cells with apical area of lower 30%
WT_std of distribution along the D/V axis	3.551	4.127	4.477
std	1.107	0.894	0.871
fog_std of distribution along the D/V axis	cells with apical area of lower 10%	cells with apical area of lower 20%	cells with apical area of lower 30%
	5.031	5.78	5.694
	2.372	1.323	1.226
t-test (WT vs fog_D/V axis)	0.155	0.0153	0.0479
