# Supplementary material for: Uncoupling apical constriction from tissue invagination
Source: eLife. 2017 Mar 6;6:e22235. doi: 10.7554/eLife.22235 (PMC5338918; doi:10.7554/eLife.22235)
Supplement: Figure 4—source data 3. — DOI: http://dx.doi.org/10.7554/eLife.22235.013 [file elife-22235-fig4-data3.xlsx]

## Sheet: Sheet1
Figure 4–source data 3. Ratio of junctional to apicomedial myosin signals of the SG cells.
	number of SGs	number of cells	ratio of junctional to apicomedial myosin	standard error
WT_Deep invagination	3	59	3.72209	0.389014
fog_Deep invagination	5	90	10.2901	1.24592
t-test	4.9215e-05
