# Supplementary material for: Uncoupling apical constriction from tissue invagination
Source: eLife. 2017 Mar 6;6:e22235. doi: 10.7554/eLife.22235 (PMC5338918; doi:10.7554/eLife.22235)
Supplement: Figure 5—source data 1. — DOI: http://dx.doi.org/10.7554/eLife.22235.015 [file elife-22235-fig5-data1.xlsx]

## Sheet: Sheet1
Figure 5–source data 1. SG cells quantified for apical area.
	fkh>Crb			fkh>Dia-CA
Stage	Before invagination	Beginning of invagination	Deep invagination	Before invagination	Beginning of invagination	Deep invagination
Total number of cells	1574	1238	604	1254	692	406
25% Percentile	20.08	19.21	22.12	21.07	19.45	19.01
75% Percentile	31.63	32.61	38.31	33.75	32.16	30.34
Median	25.36	24.92	28.75	26.65	25.4	24.06
Mean	26.57	26.58	31.2	28.56	27.34	25.56
Std. Deviation	9.42	10.87	12.76	10.94	11.43	8.99
Std. Error	0.24	0.31	0.52	0.31	0.43	0.45
